# Supplementary material for: Surface Glycans of Microvesicles Derived from Endothelial Cells, as Probed Using Plant Lectins
Source: Int J Mol Sci. 2024 May 24;25(11):5725. doi: 10.3390/ijms25115725 (PMC11171894; doi:10.3390/ijms25115725)
Supplement: Supplementary file 1 [file ijms-25-05725-s001.zip]

Archive with 1 entries (1 files):
- ijms-3000572-supplementary.pdf
